# Supplementary material for: Gastrointestinal Dystonia in Children and Young People with Severe Neurological Impairment & Palliative Care Needs: A Systematic Review
Source: Children (Basel). 2025 Oct 9;12(10):1359. doi: 10.3390/children12101359 (PMC12562431; doi:10.3390/children12101359)
Supplement: Supplementary file 1 [file children-12-01359-s001.zip]

Archive with 3 entries (3 files):
- S1 Search Strategy.pdf
- S2 PRISMA 2020 checklist.pdf
- S3 Table of Excluded Studies.pdf
